# Supplementary material for: Effects of COVID-19 on the Liver and Mortality in Patients with SARS-CoV-2 Pneumonia Caused by Delta and Non-Delta Variants: An Analysis in a Single Centre
Source: Pharmaceuticals (Basel). 2023 Dec 19;17(1):3. doi: 10.3390/ph17010003 (PMC10820137; doi:10.3390/ph17010003)
Supplement: Supplementary file 1 [file pharmaceuticals-17-00003-s001.zip]

Archive with 1 entries (1 files):
- pharmaceuticals-2659235-supplementary.pdf
